# Supplementary material for: Metabolomic Profiling of Second-Trimester Amniotic Fluid for Predicting Preterm Delivery: Insights from NMR Analysis
Source: Metabolites. 2023 Nov 12;13(11):1147. doi: 10.3390/metabo13111147 (PMC10672859; doi:10.3390/metabo13111147)
Supplement: Supplementary file 1 [file metabolites-13-01147-s001.zip]

Archive with 1 entries (1 files):
- supplementary.htm
